# Supplementary material for: A complementary study approach unravels novel players in the pathoetiology of Hirschsprung disease
Source: PLoS Genet. 2020 Nov 5;16(11):e1009106. doi: 10.1371/journal.pgen.1009106 (PMC7643938; doi:10.1371/journal.pgen.1009106)
Supplement: S13 Table — (XLSX) [file pgen.1009106.s015.xlsx]

## Sheet:  Fig 3B (TUBB3)
	mock control			RET KO			ATP7A KO			SREBF1 KO			ABCD1 KO
Undiff	0.294312	0.299983	0.309588	0.235332	0.578442	0.369003	1.18103	1.15412	1.74138	0.735781	0.896496	0.927821	1.34046	5.33317	8.88548
7d	1.0104	0.916412	2.69184	1.64029	1.07129	1.24192	1.37739	1.39823	1.34257	1.00938	1.05591	1.72802	2.94093	2.3272	2.15303
7+7d	6.32579	1.71439	1.4347	2.27642	1.60302	1.38218	2.07305	1.82873	1.26448	2.10366	2.87667	2.08752	2.44137	3.21581	4.61058
7+14d	2.57935	1.52188	1.97018	1.18706	1.17832	1.57344	1.38825	2.03523	1.60092	1.19284	1.43143	1.42719	13.8118	16.3774	14.0063
7+21d	1.72327	1.34559	2.1522	2.87547	1.86383	1.8763	5.02763	2.18314	1.83939	1.29865	2.05554	1.99735	9.9298	8.33283	9.89838
7+28d	2.25198	2.2002	1.37293	1.57015	1.489	1.07286	2.20969	2.12108	2.19277	2.03172	1.26913	3.1166	9.62351	7.08854	8.57965

## Sheet:  Fig 3B (MAP2)
	mock control			RET KO			ATP7A KO			SREBF1 KO			ABCD1 KO
Undiff	0.0329863	0.0311682	0.0447505	0.0290833	0.0397176	0.0266278	0.0596551	0.0582224	0.115226	0.062476	0.0652786	0.0653622	0.0520268	0.22684	0.353505
7d	0.120649	0.0951982	0.316762	0.0569445	0.038137	0.0450215	0.0680688	0.0703053	0.0558884	0.103734	0.108056	0.207796	0.14756	0.12249	0.13334
7+7d	0.782668	0.464662	0.478351	0.247413	0.183675	0.177438	0.272376	0.165434	0.154909	0.259877	0.331675	0.419021	0.392431	0.196599	0.365501
7+14d	0.737447	0.422503	0.46337	0.242239	0.182368	0.245387	0.202307	0.172303	0.223399	0.234056	0.247444	0.241156	1.56425	1.16213	0.863944
7+21d	0.610006	0.447129	0.584008	0.365854	0.225293	0.217895	0.345784	0.134046	0.212801	0.145483	0.198907	0.131116	1.43957	1.18235	1.52163
7+28d	0.569863	0.321241	0.673645	0.196028	0.147222	0.113309	0.133637	0.117801	0.347714	0.136767	0.362893	0.213654	1.19032	1.61074	1.53018

## Sheet:  Fig 3B (TAU)
	mock control			RET KO			ATP7A KO			SREBF1 KO			ABCD1 KO
Undiff	0.0118749	0.0226349	0.0101017	0.00987565	0.0268709	0.0163966	0.12079	0.129479	0.163162	0.0295634	0.0207513	0.0352557	0.142441	0.262482	0.848063
7d	0.0135808	0.00480241	0.0434386	0.00363835	0.00251747	0.00900021	0.171395	0.0580336	0.227801	0.00646079	0.00475582	0.00530386	0.179118	0.131911	0.136481
7+7d	0.119541	0.0296209	0.0487453	0.0122886	0.00764606	0.0172556	0.0318323	0.027321	0.0144405	0.0141275	0.0139063	0.0639545	0.138453	0.235738	0.180622
7+14d	0.0317966	0.0427812	0.0571548	0.0450617	0.0254565	0.0283996	0.0280713	0.045893	0.047656	0.0388622	0.0539017	0.0689896	0.28661	0.330138	0.32816
7+21d	0.136967	0.0677923	0.102	0.151283	0.0703772	0.0943858	0.169907	0.0585489	0.0943369	0.146998	0.132776	0.111491	0.437551	0.389256	0.406592
7+28d	0.0683951	0.0727492	0.241072	0.129166	0.0957836	0.0854332	0.0364006	0.0296041	0.0389546	0.105082	0.0704942	0.170994	0.361701	0.408536	0.659985

## Sheet:  Fig 3B (SYP)
	mock control			RET KO			ATP7A KO			SREBF1 KO			ABCD1 KO
Undiff	0.0132553	0.0193048	0.0179705	0.0192148	0.10253	0.0481682	0.0583104	0.0591643	0.115775	0.129094	0.150526	0.160804	0.057055	0.52352	0.788922
7d	0.138937	0.105461	0.203092	0.237953	0.177733	0.211211	0.115058	0.105067	0.0760836	0.299019	0.281706	0.307006	0.257835	0.16394	0.160419
7+7d	0.40566	0.0237949	0.159812	0.415444	0.290992	0.297652	0.206869	0.153629	0.119616	0.391199	0.531986	0.487759	0.261496	0.292204	0.645492
7+14d	0.103048	0.231333	0.385368	0.458327	0.337009	0.452038	0.172156	0.0805751	0.174099	0.418334	0.369249	0.263901	1.81864	2.50661	1.674
7+21d	0.142158	0.2593	0.205286	0.947449	0.573064	0.62847	0.414919	0.178214	0.197599	0.29781	0.352866	0.405258	1.91968	1.58352	1.99926
7+28d	0.168419	0.325691	0.343526	0.566992	0.421443	0.385631	0.24894	0.199232	0.569429	0.407422	0.320535	0.443184	1.67106	1.53923	1.84141

## Sheet:  Fig 3B (GAP43)
	mock control			RET KO			ATP7A KO			SREBF1 KO			ABCD1 KO
Undiff	0.0637935	0.0718325	0.0644121	0.0325819	0.0423089	0.0321559	0.0458909	0.0588865	0.106637	0.117496	0.136523	0.10895	0.0677873	0.0569141	0.416752
7d	0.175069	0.15323	0.888273	0.0837814	0.0608573	0.0854837	0.0811474	0.105632	0.03972	0.114823	0.150221	0.241263	0.272403	0.248076	0.215064
7+7d	4.92174	3.65117	3.09311	0.952371	0.674287	0.631731	0.135971	0.090849	0.0782262	1.17007	1.09815	1.46924	0.845842	0.671811	1.34218
7+14d	4.42269	1.87078	2.77357	1.08662	0.789505	0.986639	0.20949	0.228019	0.205358	1.30158	1.33147	0.999123	20.0648	28.1002	15.3045
7+21d	4.41255	3.71952	3.8016	2.50541	1.53354	1.76075	0.500521	0.220882	0.413109	0.513306	1.37866	0.578994	20.1645	14.4801	21.0519
7+28d	3.39339	1.55441	3.83595	0.925753	0.953828	0.438325	0.323606	0.228142	1.57264	0.648418	1.01408	1.61105	24.095	24.503	30.7664

## Sheet: Fig 4A (Undiff)
mock control pos	mock control neg	RET KO pos	RET KO neg	ATP7A KO pos	ATP7A KO neg	SREBF1 KO pos	SREBF1 KO neg	ABCD1 KO pos	ABCD1 KO neg
17528.4	7048.03	3315.74	766.452	29608.4	17711.7	34623.6	4981.94	33007.4	10863.6
16895.3	7031.36	4881.97	216.606	34073.8	15429	24659.8	4232.15	19927.8	9397.37
27275.7	15295.7	3865.58	133.296	22810.3	9314.06	29775	11696.7	28308.7	13029.7
11930	1066.37
27825.5	10080.5

## Sheet: Fig 4A (Diff)
mock control pos	mock control neg	RET KO pos	RET KO neg	ATP7A KO pos	ATP7A KO neg	SREBF1 KO pos	SREBF1 KO neg	ABCD1 KO pos	ABCD1 KO neg
4465.42	833.1	11896.7	5515.12	12113.3	4665.36	8514.28	2332.68	12113.3	4665.36
7564.55	3049.15	12129.9	5731.73	8297.68	3465.7	11430.1	1382.95	8297.68	3465.7
9030.8	4198.82	933.072	1816.16	4848.64	1749.51	3399.05	1699.52	4848.64	1749.51
2682.58	733.128

## Sheet: Fig 4B (Undiff)
mock control	RET KO	ATP7A KO	SREBF1 KO	ABCD1 KO
53.2464	59.0597	56.9755	53.4609	27.5663
51.2538	62.6307	55.5693	59.8127	33.0155
59.6645	60.2761	62.2162	64.9893	34.7404

## Sheet: Fig 4B (Diff)
mock control	RET KO	ATP7A KO	SREBF1 KO	ABCD1 KO
9.85645	5.73354	3.65246	12.3578	13.0087
2.87393	7.93988	3.64251	8.52084	14.0109
4.37615	9.65373	4.03663	15.6596	8.55777
11.3698	14.3199	8.28068	5.62987	24.1252
		5.13873

## Sheet: Fig 4C (Undiff)
mock control	RET KO	ATP7A KO	SREBF1 KO	ABCD1 KO
0.0847835	0.756243	0.509038	0.587755	5.22543
0.137129	0.182671	0.396971	0.136163	5.64203
0.462783	0.360272	0.601798	0.458857	5.35011

[truncated: 5 more sheets: Fig 4C (Diff), S6 Fig (P75NTR), S6 Fig (NES), S6 Fig (UCHL1), S6 Fig (ASCL1) ]
